# Supplementary material for: 3-Hydroxy-β-ionone Suppresses Breast Cancer Progression by Inducing Apoptosis and Blocking EMT Through the TGF-β/Smad Signaling Pathway
Source: Int J Mol Sci. 2025 Sep 9;26(18):8771. doi: 10.3390/ijms26188771 (PMC12469291; doi:10.3390/ijms26188771)
Supplement: Supplementary file 1 [file ijms-26-08771-s001.zip]

Archive with 1 entries (1 files):
- ijms-3809522-supplementary.pdf
